# Supplementary material for: ﻿A new species of the genus Conosiphon Becker, 1923 and the first records of this genus for Europe (Diptera, Asilidae)
Source: Zookeys. 2023 Oct 2;1181:59–79. doi: 10.3897/zookeys.1181.105663 (PMC10843327; doi:10.3897/zookeys.1181.105663)
Supplement: XML Treatment for Conosiphon [file zookeys.1181.105663-treatment1.xml]

<!DOCTYPE tp:taxon-treatment
  PUBLIC "-//TaxonX//DTD Taxonomic Treatment Publishing DTD v0 20100105//EN" "tax-treatment-NSO.dtd">
<tp:taxon-treatment xmlns:tp="http://www.plazi.org/taxpub"><tp:treatment-meta><kwd-group><label>Taxon classification</label><kwd>
              <named-content content-type="kingdom">Animalia</named-content>
            </kwd><kwd>
              <named-content content-type="order">Diptera</named-content>
            </kwd><kwd>
              <named-content content-type="family">Asilidae</named-content>
            </kwd></kwd-group><mixed-citation publication-type="journal"><person-group><name><surname>van den Broek</surname><given-names>Reinoud</given-names></name><name><surname>Álvarez Fidalgo</surname><given-names>Piluca</given-names></name><name><surname>Smit</surname><given-names>John</given-names></name></person-group><article-title>﻿A new species of the genus <italic><tp:taxon-name><tp:taxon-name-part taxon-name-part-type="genus" reg="Conosiphon">Conosiphon</tp:taxon-name-part></tp:taxon-name></italic> Becker, 1923 and the first records of this genus for Europe (<tp:taxon-name><tp:taxon-name-part taxon-name-part-type="order" reg="Diptera">Diptera</tp:taxon-name-part></tp:taxon-name>, <tp:taxon-name><tp:taxon-name-part taxon-name-part-type="family" reg="Asilidae">Asilidae</tp:taxon-name-part></tp:taxon-name>)</article-title><source>Zookeys</source><day>02</day><month>10</month><year>2023</year><volume>1181</volume><fpage>59</fpage><lpage>79</lpage><pub-id pub-id-type="doi">10.3897/zookeys.1181.105663</pub-id></mixed-citation></tp:treatment-meta><tp:nomenclature><label>﻿</label><tp:taxon-name>
            <object-id xmlns:xlink="http://www.w3.org/1999/xlink" content-type="arpha" xlink:type="simple">F301540B-1CC3-581A-B5F7-48CCE393C14E</object-id>
            <tp:taxon-name-part taxon-name-part-type="genus" reg="Conosiphon">Conosiphon</tp:taxon-name-part>
          </tp:taxon-name><tp:taxon-authority>Becker, 1923</tp:taxon-authority></tp:nomenclature><tp:treatment-sec sec-type="type species" id="SECID0ESFAC"><title>Type species.</title><p><italic><tp:taxon-name><tp:taxon-name-part taxon-name-part-type="genus" reg="Dysmachus">Dysmachus</tp:taxon-name-part><tp:taxon-name-part taxon-name-part-type="species" reg="pauper">pauper</tp:taxon-name-part></tp:taxon-name></italic> Becker, 1907 (by original designation); type locality: Algeria.</p><p>This Palearctic genus was originally proposed by <xref ref-type="bibr" rid="B3">Becker (1923</xref>: 36) as a subgenus of <italic><tp:taxon-name><tp:taxon-name-part taxon-name-part-type="genus" reg="Machimus">Machimus</tp:taxon-name-part></tp:taxon-name></italic> Loew, 1849 sensu stricto based on the combination of the long macrosetae on the mesonotum in both the male and the female (similar to that of the genus <italic><tp:taxon-name><tp:taxon-name-part taxon-name-part-type="genus" reg="Dysmachus">Dysmachus</tp:taxon-name-part></tp:taxon-name></italic> Loew, 1860, and very different from typical <italic><tp:taxon-name><tp:taxon-name-part taxon-name-part-type="genus" reg="Machimus">Machimus</tp:taxon-name-part></tp:taxon-name></italic>, without macrosetae on the prescutum) and the shape of the ovipositor of the female (very different from that of <italic><tp:taxon-name><tp:taxon-name-part taxon-name-part-type="genus" reg="Dysmachus">Dysmachus</tp:taxon-name-part></tp:taxon-name></italic>, with cerci partly incorporated in the ovipositor in tergite IX, and closer to that of <italic><tp:taxon-name><tp:taxon-name-part taxon-name-part-type="genus" reg="Machimus">Machimus</tp:taxon-name-part></tp:taxon-name></italic>, with cerci sticking out at the apex). <xref ref-type="bibr" rid="B21">Lehr (1967)</xref> raised it to genus status but did not give a convincing justification as he only states ‘It is essential to promote the subgenus to the rank of genus on the same grounds we had for taking <italic><tp:taxon-name><tp:taxon-name-part taxon-name-part-type="genus" reg="Eutolmus">Eutolmus</tp:taxon-name-part></tp:taxon-name></italic> out of <italic><tp:taxon-name><tp:taxon-name-part taxon-name-part-type="genus" reg="Dysmachus">Dysmachus</tp:taxon-name-part></tp:taxon-name></italic>’, which is confusing as the genus <italic><tp:taxon-name><tp:taxon-name-part taxon-name-part-type="genus" reg="Eutolmus">Eutolmus</tp:taxon-name-part></tp:taxon-name></italic> Loew, 1848 was never included in <italic><tp:taxon-name><tp:taxon-name-part taxon-name-part-type="genus" reg="Dysmachus">Dysmachus</tp:taxon-name-part></tp:taxon-name></italic>. However, considering the differences in the three taxa, in our opinion <italic><tp:taxon-name><tp:taxon-name-part taxon-name-part-type="genus" reg="Conosiphon">Conosiphon</tp:taxon-name-part></tp:taxon-name></italic> clearly deserves the status of genus.</p><p>Seven species have been assigned to the genus <italic><tp:taxon-name><tp:taxon-name-part taxon-name-part-type="genus" reg="Conosiphon">Conosiphon</tp:taxon-name-part></tp:taxon-name></italic> at some point in history but four of these are now considered to belong to other genera. Two of them were treated as such by <xref ref-type="bibr" rid="B12">Engel (1930)</xref>, <italic><tp:taxon-name><tp:taxon-name-part taxon-name-part-type="genus" reg="Asilus">Asilus</tp:taxon-name-part><tp:taxon-name-part taxon-name-part-type="species" reg="fuscus">fuscus</tp:taxon-name-part></tp:taxon-name></italic> Macquart, 1839 and <italic><tp:taxon-name><tp:taxon-name-part taxon-name-part-type="genus" reg="Tolmerus">Tolmerus</tp:taxon-name-part><tp:taxon-name-part taxon-name-part-type="species" reg="corsicus">corsicus</tp:taxon-name-part></tp:taxon-name></italic> Schiner, 1867. <italic><tp:taxon-name><tp:taxon-name-part taxon-name-part-type="genus" reg="Asilus">Asilus</tp:taxon-name-part><tp:taxon-name-part taxon-name-part-type="species" reg="fuscus">fuscus</tp:taxon-name-part></tp:taxon-name></italic> was described from the western Canary Islands where it is considered endemic (<xref ref-type="bibr" rid="B20">Izquierdo et al. 2001</xref>) and it is nowadays treated as a species of the genus <italic><tp:taxon-name><tp:taxon-name-part taxon-name-part-type="genus" reg="Tolmerus">Tolmerus</tp:taxon-name-part></tp:taxon-name></italic> (<xref ref-type="bibr" rid="B17">Hradský and Bosák 2006</xref>). This species was erroneously mentioned from southern Russia by <xref ref-type="bibr" rid="B12">Engel (1930)</xref>. <italic><tp:taxon-name><tp:taxon-name-part taxon-name-part-type="genus" reg="Tolmerus">Tolmerus</tp:taxon-name-part><tp:taxon-name-part taxon-name-part-type="species" reg="corsicus">corsicus</tp:taxon-name-part></tp:taxon-name></italic> was described from Corsica, was included in <xref ref-type="bibr" rid="B12">Engel 1930</xref>’s key in the subgenus <tp:taxon-name><tp:taxon-name-part taxon-name-part-type="genus" reg="Conosiphon"/><tp:taxon-name-part taxon-name-part-type="subgenus" reg="Conosiphon">Conosiphon</tp:taxon-name-part></tp:taxon-name>, but was treated as <italic><tp:taxon-name><tp:taxon-name-part taxon-name-part-type="genus" reg="Tolmerus">Tolmerus</tp:taxon-name-part></tp:taxon-name></italic> in his text and it is now assigned to genus <italic><tp:taxon-name><tp:taxon-name-part taxon-name-part-type="genus" reg="Machimus">Machimus</tp:taxon-name-part></tp:taxon-name></italic> (<xref ref-type="bibr" rid="B13">Evenhuis and Pape 2023</xref>). <italic><tp:taxon-name><tp:taxon-name-part taxon-name-part-type="genus" reg="Machimus">Machimus</tp:taxon-name-part><tp:taxon-name-part taxon-name-part-type="species" reg="sagittarius">sagittarius</tp:taxon-name-part></tp:taxon-name></italic> (Villeneuve, 1930) from Algeria was originally described as a <italic><tp:taxon-name><tp:taxon-name-part taxon-name-part-type="genus" reg="Conosiphon">Conosiphon</tp:taxon-name-part></tp:taxon-name></italic> but <xref ref-type="bibr" rid="B22">Lehr (1988)</xref> assigned it to <italic><tp:taxon-name><tp:taxon-name-part taxon-name-part-type="genus" reg="Machimus">Machimus</tp:taxon-name-part></tp:taxon-name></italic>. The fourth species, <italic><tp:taxon-name><tp:taxon-name-part taxon-name-part-type="genus" reg="Minicatus">Minicatus</tp:taxon-name-part><tp:taxon-name-part taxon-name-part-type="species" reg="mirabilis">mirabilis</tp:taxon-name-part></tp:taxon-name></italic> (Lehr, 1967) from Kazakhstan and Soviet Middle Asia was also originally described as a <italic><tp:taxon-name><tp:taxon-name-part taxon-name-part-type="genus" reg="Conosiphon">Conosiphon</tp:taxon-name-part></tp:taxon-name></italic> but Lehr himself finally established the genus <italic><tp:taxon-name><tp:taxon-name-part taxon-name-part-type="genus" reg="Minicatus">Minicatus</tp:taxon-name-part></tp:taxon-name></italic> (Lehr, 1992) for this species, without explaining the reasons. However, he does mention that the internal side of the gonocoxite has a rugose surface that forms more than 15 grooves and that the gonostylus is plate-shaped, both characters of which are very different from those of the species here presented. Therefore, we consider four species, including the one described in this paper, to belong to this genus which fits the conclusions by <xref ref-type="bibr" rid="B22">Lehr (1988)</xref>:</p><list list-type="bullet"><list-item><p><italic><tp:taxon-name><tp:taxon-name-part taxon-name-part-type="genus" reg="Conosiphon">Conosiphon</tp:taxon-name-part><tp:taxon-name-part taxon-name-part-type="species" reg="alter">alter</tp:taxon-name-part></tp:taxon-name></italic> Becker, 1923: (originally described in the genus 
                            <italic><tp:taxon-name><tp:taxon-name-part taxon-name-part-type="genus" reg="Conosiphon">Conosiphon</tp:taxon-name-part></tp:taxon-name></italic>). Type material in the Collection Villeneuve (Becker, 1923), which is stored at KBIN. However, the collection was carefully checked by Reinoud van den Broek and Jonas Mortelmans and the specimens were not found. Type material might be lost.
                        </p></list-item><list-item><p><italic><tp:taxon-name><tp:taxon-name-part taxon-name-part-type="genus" reg="Conosiphon">Conosiphon</tp:taxon-name-part><tp:taxon-name-part taxon-name-part-type="species" reg="ianus">ianus</tp:taxon-name-part></tp:taxon-name></italic> Álvarez Fidalgo &amp; van den Broek sp. nov. Type material stored at <named-content xmlns:xlink="http://www.w3.org/1999/xlink" content-type="dwc:institutional_code" xlink:title="Museo Nacional de Ciencias Naturales" xlink:href="http://grbio.org/institution/museo-nacional-de-ciencias-naturales" xlink:type="simple">MNCN</named-content>, <named-content xmlns:xlink="http://www.w3.org/1999/xlink" content-type="dwc:institutional_code" xlink:title="Naturalis Biodiversity Center" xlink:href="http://grbio.org/institution/naturalis-biodiversity-center" xlink:type="simple">RMNH</named-content>, <named-content xmlns:xlink="http://www.w3.org/1999/xlink" content-type="dwc:institutional_code" xlink:title="Museum für Naturkunde" xlink:href="http://grbio.org/institution/museum-f%C3%BCr-naturkunde-2" xlink:type="simple">ZMHB</named-content> and <named-content xmlns:xlink="http://www.w3.org/1999/xlink" content-type="dwc:institutional_code" xlink:title="National Museum of Natural History, Smithsonian Institution" xlink:href="http://grbio.org/institution/smithsonian-institution-national-museum-natural-history-0" xlink:type="simple">USNM</named-content>.
                        </p></list-item><list-item><p><italic><tp:taxon-name><tp:taxon-name-part taxon-name-part-type="genus" reg="Conosiphon">Conosiphon</tp:taxon-name-part><tp:taxon-name-part taxon-name-part-type="species" reg="pauper">pauper</tp:taxon-name-part></tp:taxon-name></italic> (Becker, 1907): (originally described in the genus 
                            <italic><tp:taxon-name><tp:taxon-name-part taxon-name-part-type="genus" reg="Dysmachus">Dysmachus</tp:taxon-name-part></tp:taxon-name></italic>). Type material stored at <named-content xmlns:xlink="http://www.w3.org/1999/xlink" content-type="dwc:institutional_code" xlink:title="Museum für Naturkunde" xlink:href="http://grbio.org/institution/museum-f%C3%BCr-naturkunde-2" xlink:type="simple">ZMHB</named-content>.
                        </p></list-item><list-item><p><italic><tp:taxon-name><tp:taxon-name-part taxon-name-part-type="genus" reg="Conosiphon">Conosiphon</tp:taxon-name-part><tp:taxon-name-part taxon-name-part-type="species" reg="similis">similis</tp:taxon-name-part></tp:taxon-name></italic> Becker, 1923: (originally described in the genus 
                            <italic><tp:taxon-name><tp:taxon-name-part taxon-name-part-type="genus" reg="Conosiphon">Conosiphon</tp:taxon-name-part></tp:taxon-name></italic>). Type material stored at <named-content xmlns:xlink="http://www.w3.org/1999/xlink" content-type="dwc:institutional_code" xlink:title="Museum für Naturkunde" xlink:href="http://grbio.org/institution/museum-f%C3%BCr-naturkunde-2" xlink:type="simple">ZMHB</named-content>.
                        </p></list-item></list></tp:treatment-sec><tp:treatment-sec sec-type="diagnosis" id="SECID0EIAAE"><title>Diagnosis.</title><p>After the diagnosis based on <xref ref-type="bibr" rid="B18">Hull (1962)</xref>, who in turn, based his diagnosis of the genus on the works by <xref ref-type="bibr" rid="B3">Becker (1923)</xref> and <xref ref-type="bibr" rid="B12">Engel (1930)</xref>, <italic><tp:taxon-name><tp:taxon-name-part taxon-name-part-type="genus" reg="Conosiphon">Conosiphon</tp:taxon-name-part></tp:taxon-name></italic> can be separated from other genera of <tp:taxon-name><tp:taxon-name-part taxon-name-part-type="subfamily">Asilinae</tp:taxon-name-part></tp:taxon-name> by the following characters combined: a) facial protuberance strong and prominent, occupying most of the face, its upper margin well developed, b) dorsocentral macrosetae set all over the central area of the mesonotum, from the front to the back, and c) the paired cerci of ovipositor are partly incorporated in the ovipositor in tergite IX. In other words, external appearance of the male is similar to genus <italic><tp:taxon-name><tp:taxon-name-part taxon-name-part-type="genus" reg="Dysmachus">Dysmachus</tp:taxon-name-part></tp:taxon-name></italic>, but in the female, the cerci of ovipositor are not wedged in as in <italic><tp:taxon-name><tp:taxon-name-part taxon-name-part-type="genus" reg="Dysmachus">Dysmachus</tp:taxon-name-part></tp:taxon-name></italic>, but style-like in lateral view.</p></tp:treatment-sec><ref-list><ref id="B3"><mixed-citation xmlns:xlink="http://www.w3.org/1999/xlink" xlink:type="simple"><person-group><name name-style="western"><surname>Becker</surname><given-names>T</given-names></name></person-group> (<year>1923</year>) <source>Revision der Löw’schen <tp:taxon-name><tp:taxon-name-part taxon-name-part-type="order">Diptera</tp:taxon-name-part></tp:taxon-name> Asilica in Linnaea Entomologica 1848–49.</source><publisher-name>Wien</publisher-name>, <publisher-loc>F. Wagner</publisher-loc>, <size units="page">91 pp</size>.</mixed-citation></ref><ref id="B21"><mixed-citation xmlns:xlink="http://www.w3.org/1999/xlink" xlink:type="simple"><person-group><name name-style="western"><surname>Lehr</surname><given-names>PA</given-names></name></person-group> (<year>1967</year>) <article-title>Ecological and morphological study of Robber Flies of the Tribe <tp:taxon-name><tp:taxon-name-part taxon-name-part-type="tribe">Asilini</tp:taxon-name-part></tp:taxon-name> (<tp:taxon-name><tp:taxon-name-part taxon-name-part-type="order">Diptera</tp:taxon-name-part></tp:taxon-name>, <tp:taxon-name><tp:taxon-name-part taxon-name-part-type="family">Asilidae</tp:taxon-name-part></tp:taxon-name>) with descriptions of new genera and species from Kazakhstan and Soviet central Asia.</article-title><source>Entomological Review</source><volume>46</volume>(<issue>2</issue>): <fpage>232</fpage>–<lpage>241</lpage>. [Translated from Russian]</mixed-citation></ref><ref id="B12"><mixed-citation xmlns:xlink="http://www.w3.org/1999/xlink" xlink:type="simple"><person-group><name name-style="western"><surname>Engel</surname><given-names>EO</given-names></name></person-group> (<year>1930</year>) <source><tp:taxon-name><tp:taxon-name-part taxon-name-part-type="family">Asilidae</tp:taxon-name-part></tp:taxon-name>: <tp:taxon-name><tp:taxon-name-part taxon-name-part-type="order">Diptera</tp:taxon-name-part></tp:taxon-name>. In: Lindner E (Ed.) Die Fliegen der Paläarktischen Region.</source><publisher-name>Stuttgart</publisher-name>, <publisher-loc>Schweizerbart’sche Verlagsbuchhandlung</publisher-loc>, <size units="page">491 pp</size>.</mixed-citation></ref><ref id="B20"><mixed-citation xmlns:xlink="http://www.w3.org/1999/xlink" xlink:type="simple"><person-group><name name-style="western"><surname>Izquierdo</surname><given-names>I</given-names></name><name name-style="western"><surname>Martin</surname><given-names>JL</given-names></name><name name-style="western"><surname>Zurita</surname><given-names>N</given-names></name><name name-style="western"><surname>Arechavaleta</surname><given-names>M</given-names></name></person-group> (<year>2001</year>) <source>Lista de especies silvestres de Canarias (hongos, plantas y animales terrestres).</source><publisher-name>Consejería de Politica Territorial y Medio Ambiente</publisher-name>, <publisher-loc>Gobierno de Canarias</publisher-loc>, <size units="page">437 pp</size>.</mixed-citation></ref><ref id="B17"><mixed-citation xmlns:xlink="http://www.w3.org/1999/xlink" xlink:type="simple"><person-group><name name-style="western"><surname>Hradský</surname><given-names>M</given-names></name><name name-style="western"><surname>Bosák</surname><given-names>J</given-names></name></person-group> (<year>2006</year>) <article-title>Distribution of some species of robber-flies (<italic><tp:taxon-name><tp:taxon-name-part taxon-name-part-type="order">Diptera</tp:taxon-name-part></tp:taxon-name></italic>, <italic><tp:taxon-name><tp:taxon-name-part taxon-name-part-type="family">Asilidae</tp:taxon-name-part></tp:taxon-name></italic>) in the Canary Islands, and description of three new species of genus <italic><tp:taxon-name><tp:taxon-name-part taxon-name-part-type="genus">Tolmerus</tp:taxon-name-part></tp:taxon-name></italic> Loew, 1849.</article-title><source>Časopis Slezského zemského muzea Opava (A)</source><volume>55</volume>: <fpage>135</fpage>–<lpage>145</lpage>.</mixed-citation></ref><ref id="B13"><mixed-citation xmlns:xlink="http://www.w3.org/1999/xlink" xlink:type="simple"><person-group><name name-style="western"><surname>Evenhuis</surname><given-names>NL</given-names></name><name name-style="western"><surname>Pape</surname><given-names>A</given-names></name></person-group> (<year>2023</year>) Systema Dipterorum. The BioSystematic Database of World <tp:taxon-name><tp:taxon-name-part taxon-name-part-type="order">Diptera</tp:taxon-name-part></tp:taxon-name>. Version 4.0. [Online database]. <ext-link xlink:href="http://www.diptera.org" ext-link-type="uri" xlink:type="simple">http://www.diptera.org</ext-link> [Accessed 05 Feb 2023]</mixed-citation></ref><ref id="B22"><mixed-citation xmlns:xlink="http://www.w3.org/1999/xlink" xlink:type="simple"><person-group><name name-style="western"><surname>Lehr</surname><given-names>PA</given-names></name></person-group> (<year>1988</year>) <source>Family <tp:taxon-name><tp:taxon-name-part taxon-name-part-type="family">Asilidae</tp:taxon-name-part></tp:taxon-name>. In: Soós A, Papp L (Eds) Catalogue of Palaearctic <tp:taxon-name><tp:taxon-name-part taxon-name-part-type="order">Diptera</tp:taxon-name-part></tp:taxon-name> (Vol. 5). <tp:taxon-name><tp:taxon-name-part taxon-name-part-type="family">Athericidae</tp:taxon-name-part></tp:taxon-name> – <tp:taxon-name><tp:taxon-name-part taxon-name-part-type="family">Asilidae</tp:taxon-name-part></tp:taxon-name>.</source><publisher-name>Akadémiai Kiadó</publisher-name>, <publisher-loc>Budapest</publisher-loc>, <size units="page">446 pp</size>.</mixed-citation></ref><ref id="B18"><mixed-citation xmlns:xlink="http://www.w3.org/1999/xlink" xlink:type="simple"><person-group><name name-style="western"><surname>Hull</surname><given-names>FM</given-names></name></person-group> (<year>1962</year>) <article-title>Robber flies of the world. The genera of the family <tp:taxon-name><tp:taxon-name-part taxon-name-part-type="family">Asilidae</tp:taxon-name-part></tp:taxon-name>.</article-title><source>Bulletin – United States National Museum</source><volume>224</volume>: <fpage>1</fpage>–<lpage>907</lpage>. <ext-link xlink:href="10.5479/si.03629236.224" ext-link-type="doi" xlink:type="simple">https://doi.org/10.5479/si.03629236.224</ext-link></mixed-citation></ref></ref-list></tp:taxon-treatment>
