# Supplementary material for: ﻿A new species of the genus Conosiphon Becker, 1923 and the first records of this genus for Europe (Diptera, Asilidae)
Source: Zookeys. 2023 Oct 2;1181:59–79. doi: 10.3897/zookeys.1181.105663 (PMC10843327; doi:10.3897/zookeys.1181.105663)
Supplement: Supplementary material 1 — Data compilation of live specimens of Conosiphonianus Álvarez Fidalgo & van den Broek, sp. nov. [file zookeys-1181-059_article-105663__-s001.xlsx]

## Sheet: Hoja1
Sex	Locality	Coordinate MGRS	Coordinate DDM	Altitud (m a.s.l)	Date
2♂	El Parador de las Hortichuelas	30SWF37	36°48.8'N 2°36.3'W	80	2009-12-25
1♀	Vícar	30SWF37	36°49.5'N 2°39.7'W	230	2011-01-01
1♂	El Ejido	30SWF27	36°49.1'N 2°43.2'W	320	2014-01-25
1♂	Tabernas	30SWG60	37°05.2'N 2°18.0'W	500	2014-11-08
1♀	Almerimar	30SWF26	36°41.9'N 2°46.3'W	40	2014-12-06
1♂ + 1♀	Almerimar	30SWF26	36°41.9'N 2°46.0'W	50	2014-12-06
1♀	Cabo de Gata	30SWF67	36°49.6'N 2°13.5'W	22	2014-12-07
3♂	Cabo de Gata	30SWF67	36°49.5'N 2°14.0'W	36	2014-12-26
1♀	Cabo de Gata	30SWF67	36°49.8'N 2°13.7'W	48	2015-01-07
1♂	Tabernas	30SWG60	37°05.1'N 2°18.2'W	500	2015-11-19
2♂	Vícar	30SWF37	36°48.9'N 2°39.8'W	209	2015-11-22
1♂ + 2♀	Cabo de Gata	30SWF67	36°49.6'N 2°13.6'W	30	2015-11-29
2♂ + 2♀	Cabo de Gata	30SWF67	36°50.0'N 2°15.6'W	60	2015-11-29
1♂ + 3♀	Vícar	30SWF37	36°49.0'N 2°38.8'W	220	2015-12-03
1♂ + 2♀	Aguadulce	30SWF37	36°49.7'N 2°35.1'W	170	2015-12-03
4♂ + 1♀	Cabo de Gata	30SWF67	36°49.6'N 2°13.6'W	30	2015-12-08
1♂ + 1♀	Aguadulce	30SWF37	36°49.7'N 2°35.2'W	165	2015-12-09
1♂	Santa María del Águila	30SWF27	36°49.0'N 2°46.2'W	380	2015-12-10
1♂ + 1♀	El Ejido	30SWF27	36°49.1'N 2°43.3'W	340	2015-12-10
3♂ + 1♀	El Parador de las Hortichuelas	30SWF37	36°48.8'N 2°36.3'W	80	2015-12-15
1♂ + 1♀	Aguadulce	30SWF37	36°49.7'N 2°35.2'W	170	2016-12-01
1♂ + 1♀	Aguadulce	30SWF37	36°49.7'N 2°35.1'W	170	2016-12-01
1♀	Castell del Rey	30SWF47	36°49.7'N 2°30.5'W	80	2016-12-06
1♂ + 1♀	Aguadulce	30SWF37	36°49.7'N 2°35.2'W	170	2016-12-11
3♀	Aguadulce	30SWF37	36°49.7'N 2°35.1'W	170	2017-01-04
4♀	Vícar	30SWF37	36°49.2'N 2°36.1'W	140	2017-02-06
1♂	Aguadulce	30SWF37	36°49.7'N 2°35.1'W	170	2017-11-21
1♀	Vícar	30SWF37	36°49.0'N 2°39.8'W	215	2017-12-05
1♀	Carboneras	30SWF99	36°57.3'N 1°54.0'W	50	2017-12-10
2♂	Almerimar	30SWF26	36°41.7'N 2°45.9'W	40	2017-12-14
1♂	Almerimar	30SWF26	36°41.7'N 2°45.9'W	40	2017-12-15
1♂ + 1♀	Aguadulce	30SWF37	36°49.9'N 2°35.4'W	185	2018-11-28
1♀	Aguadulce	30SWF37	36°50.0'N 2°35.4'W	190	2018-11-28
1♂	Cabo de Gata	30SWF67	36°49.4'N 2°13.9'W	15	2018-12-09
1♀	Vícar	30SWF27	36°49.3'N 2°43.2'W	355	2018-12-17
1♀	Sorbas	30SWG81	37°08.5'N 2°02.6'W	365	2019-01-01
1♀	Sorbas	30SWG81	37°08.6'N 2°02.6'W	360	2019-01-10
1♂	Aguadulce	30SWF37	36°49.5'N 2°34.7'W	130	2019-01-14
1♂	Aguadulce	30SWF37	36°49.7'N 2°35.1'W	170	2020-01-05
1♀	Vícar	30SWF37	36°49.2'N 2°36.1'W	130	2020-01-06
1♀	El Ejido	30SWF16	36°45.3'N 2°48.1'W	70	2020-01-09
1♀	El Parador de las Hortichuelas	30SWF37	36°48.8'N 2°36.3'W	80	2020-01-30
1♂	Aguadulce	30SWF37	36°49.8'N 2°35.1'W	190	2021-01-02
2♀	Vícar	30SWF37	36°49.2'N 2°36.1'W	115	2021-01-29
1♀	Cabo de Gata	30SWF67	36°49.3’N, 2°15.4’W	20	2022-01-02
