# Supplementary material for: ﻿A new species of the genus Conosiphon Becker, 1923 and the first records of this genus for Europe (Diptera, Asilidae)
Source: Zookeys. 2023 Oct 2;1181:59–79. doi: 10.3897/zookeys.1181.105663 (PMC10843327; doi:10.3897/zookeys.1181.105663)
Supplement: Supplementary material 2 — Full details of the specimens of Conosiphonianus Álvarez Fidalgo & van den Broek, sp. nov. used for DNA barcoding [file zookeys-1181-059_article-105663__-s002.xlsx]

## Sheet: Conosiphon_paper_voucher_data
RMNH nummer	Taxon	Gender	Country	Location	Latitude	Longitude	Date	Legator
RMNH.INS.1092581	Conosiphon ianus sp.n.	female	Spain	Almerica, Vicar	36.8389	-2.6389	5.i.2020	Francisco Rodríguez-Luque (Faluke)
RMNH.INS.1092580	Conosiphon ianus sp.n.	female	Spain	Almerica, Vicar	36.8389	-2.6389	5.i.2020	Francisco Rodríguez-Luque (Faluke)
RMNH.INS.1092579	Conosiphon ianus sp.n.	female	Spain	Almerica, Vicar	36.8389	-2.6389	5.i.2020	Francisco Rodríguez-Luque (Faluke)
RMNH.INS.1092568	Conosiphon ianus sp.n. (clear)	male	Spain	Almeria, Aguadulce	36.8281	-2.5865	12.xi.2016	Francisco Rodriguez
RMNH.INS.1092569	Conosiphon ianus sp.n. (clear)	male	Spain	Almeria, Aguadulce	36.8281	-2.5865	12.xi.2016	Francisco Rodriguez
RMNH.INS.1092570	Conosiphon ianus sp.n. (clear)	male	Spain	Almeria, Rambla Morales (Cabo de Gata)	36.8272	-2.2264	8.xiii.2015	Piluca Alvarez
RMNH.INS.1092578	Conosiphon ianus sp.n. (clear)	male	Spain	Almerica, Vicar	36.8389	-2.6389	5.i.2020	Francisco Rodríguez-Luque (Faluke)
RMNH.INS.1092567	Conosiphon ianus sp.n. (dark)	male	Spain	Almeria, Aguadulce	36.8281	-2.5865	12.xi.2016	Francisco Rodriguez
RMNH.INS.1092566	Conosiphon ianus sp.n. (dark)	male	Spain	Almeria, Cabo de Gata	36.827	-2.2261	29.xi.2015	Francisco Rodriguez
RMNH.INS.1092565	Conosiphon ianus sp.n. (dark)	male	Spain	Almeria, Retamar	36.8529	-2.2966	8.xiii.2015	Piluca Alvarez
RMNH.INS.1092576	Conosiphon ianus sp.n. (dark)	male	Spain	Almerica, Vicar	36.8389	-2.6389	5.i.2020	Francisco Rodríguez-Luque (Faluke)
RMNH.INS.1092577	Conosiphon ianus sp.n. (dark)	male	Spain	Almerica, Vicar	36.8389	-2.6389	5.i.2020	Francisco Rodríguez-Luque (Faluke)
